# Supplementary material for: Super-Resolution Analysis of the Origins of the Elementary Events of ER Calcium Release in Dorsal Root Ganglion Neurons
Source: Cells. 2023 Dec 23;13(1):38. doi: 10.3390/cells13010038 (PMC10778190; doi:10.3390/cells13010038)
Supplement: Supplementary file 1 [file cells-13-00038-s001.zip]

Archive with 1 entries (1 files):
- cells-2755251-supplementary.pdf
